# Supplementary material for: Identification of Splicing Regulatory Activity of ATXN1 and Its Associated Domains
Source: Biomolecules. 2025 May 28;15(6):782. doi: 10.3390/biom15060782 (PMC12191242; doi:10.3390/biom15060782)
Supplement: Supplementary file 1 [file biomolecules-15-00782-s001.zip]

Archive with 1 entries (1 files):
- biomolecules-3626058-supplementary.pdf
